# Supplementary material for: Functional Metagenomic Investigations of Microbial Communities in a Shallow-Sea Hydrothermal System
Source: PLoS One. 2013 Aug 6;8(8):e72958. doi: 10.1371/journal.pone.0072958 (PMC3735525; doi:10.1371/journal.pone.0072958)
Supplement: Table S2 — Information on publicly available metagenomes used in this study. (XLS) [file pone.0072958.s006.xls]

## Sheet: Sheet1
Label	Metagenome MG-RAST ID (http://metagenomics.anl.gov/)	Habit type	Metagenome description
G1	4.48762e+06	Shallow-sea hydrothermal field	hydrothermal plume,offshore NE Taiwan
G2	4.48763e+06	Shallow-sea hydrothermal field	surface waters, offshore NE Taiwan
H1	4.49354e+06	Deep-sea hydrothermal field	hydrothermal system at Lost city
H2	4.44166e+06	Deep-sea hydrothermal field	Alvinella Pompejana Epibiont
H3	4.44819e+06	Deep-sea hydrothermal field	HulkVentVirome
B1	4.46045e+06	Biofilm	Diamond_fork_biofilm
B2	4.44109e+06	Biofilm	Australian Phosphorus Removing (EBPR) Sludge
B3	4.44109e+06	Biofilm	US Phosphorus Removing (EBPR) Sludge
W1	4.44162e+06	Whale biofilm	Whale Fall Bone
W2	4.44162e+06	Whale biofilm	Whale fall Rib
W3	4.44166e+06	Whale biofilm	Whale fall Mat
O1	4.44157e+06	Open sea	GS000b Shotgun - Open Ocean - Sargasso Sea - Sargasso Station 13 - Bermuda
O2	4.44157e+06	Open sea	GS000c Shotgun - Open Ocean - Sargasso Sea - Sargasso Stations 3 - Bermuda
O3	4.44158e+06	Open sea	GS000d Shotgun - Open Ocean - Sargasso Sea - Sargasso Station 13 - Bermuda
O4	4.44158e+06	Open sea	GS001a Shotgun - Open Ocean - Sargasso Sea - Hydrostation S - Bermuda
O5	4.44158e+06	Open sea	GS001a Shotgun - Open Ocean - Sargasso Sea - Hydrostation S - Bermuda
O6	4.44158e+06	Open sea	GS001c Shotgun - Open Ocean - Sargasso Sea - Hydrostation S - Bermuda
O7	4.44159e+06	Open sea	GS022 Shotgun - Open Ocean - Eastern Tropical Pacific - 250 miles from Panama City - Panama
O8	4.44115e+06	Open sea	GS047 Shotgun - Open Ocean - Tropical South Pacific - 201 miles from F. Polynesia - French Polynesia
O9	4.44116e+06	Open sea	GS109 Shotgun - Open Ocean - Indian Ocean - Indian Ocean - International
O10	4.44116e+06	Open sea	GS111 Shotgun - Open Ocean - Indian Ocean - Indian Ocean - International
O11	4.44113e+06	Open sea	GS110b Shotgun - Open Ocean - Indian Ocean - Indian Ocean - International
O12	4.44114e+06	Open sea	GS120 Shotgun - Open Ocean - Indian Ocean - Madagascar Waters - Madagascar
O13	4.44114e+06	Open sea	GS122b Shotgun - Open Ocean - Indian Ocean - International waters between Madagascar and South Africa - International
C1	4.44158e+06	Coastal	GS002 Shotgun - Coastal - North American East Coast - Gulf of Maine - Canada
C2	4.44158e+06	Embayment	GS005 Shotgun - Embayment - North American East Coast - Bedford Basin, Nova Scotia - Canada
C3	4.44166e+06	Estuary	GS011 Shotgun - Estuary - North American East Coast - Delaware Bay, NJ - USA
C4	4.44158e+06	Estuary	GS012 Shotgun - Estuary - North American East Coast - Chesapeake Bay, MD - USA
C5	4.44115e+06	Coastal	GS004 Shotgun - Coastal - North American East Coast - Outside Halifax, Nova Scotia - Canada
C6	4.44115e+06	Coastal	GS007 Shotgun - Coastal - North American East Coast - Northern Gulf of Maine - Canada
C7	4.44159e+06	Coastal	GS021 Shotgun - Coastal - Eastern Tropical Pacific - Gulf of Panama - Panama
U1	4.4416e+06	Hypersaline	GS033 Shotgun - Hypersaline - Galapagos Islands - Punta Cormorant, Hypersaline Lagoon, Floreana Island - Ecuador
U2	4.44166e+06	Warm seep	GS030 Shotgun - Warm Seep - Galapagos Islands - Warm seep, Roca Redonda - Ecuador
